# Supplementary material for: Evaluating the role of land cover and climate uncertainties in computing gross primary production in Hawaiian Island ecosystems
Source: PLoS One. 2017 Sep 8;12(9):e0184466. doi: 10.1371/journal.pone.0184466 (PMC5590934; doi:10.1371/journal.pone.0184466)
Supplement: S1 Table — (XLSX) [file pone.0184466.s003.xlsx]

## Sheet: Sheet1
Land Cover Designation	Evergreen Broad Leaf Forest	Closed Shrubland	Open Shrubland	Woody Savanah	Grassland	Agriculture
RUE Max (KgC m-2 d-1 MJ-1)	0.001268	0.001281	0.000841	0.001239	0.00086	0.001044
MAT min (°C )	-8	-8	-8	-8	-8	-8
MAT max (°C )	9.09	8.61	8.8	11.39	12.02	12.02
VPD min (kPa)	0.8	0.65	0.65	0.65	0.65	0.65
VPD max (kPa)	3.1	4.7	4.8	3.2	5.3	4.3
