# Supplementary material for: Evaluating the role of land cover and climate uncertainties in computing gross primary production in Hawaiian Island ecosystems
Source: PLoS One. 2017 Sep 8;12(9):e0184466. doi: 10.1371/journal.pone.0184466 (PMC5590934; doi:10.1371/journal.pone.0184466)
Supplement: S2 Table — (XLSX) [file pone.0184466.s004.xlsx]

## Sheet: HI_GAP_Biome
CAH-LC Vegetation Type	MOD12Q1 Class
Cultivated Agriculture	Croplands
Alien mesic shrubland	Closed Shrublands
Alien wet shrubland	Closed Shrublands
Mixed native-alien mesic shrubs and grass	Closed Shrublands
Mixed native-alien wet shrubs and grass/sedges	Closed Shrublands
Native mesic shrubland	Closed Shrublands
Open koa-ohia wet forest	Closed Shrublands
Native wet cliff community	Closed Shrublands
Native wet shrubland	Closed Shrublands
Uluhe ferns and native shrubs	Closed Shrublands
Alien dry forest	Evergreen Broad Leaf Forest
Alien mesic forest	Evergreen Broad Leaf Forest
Plantation forest	Evergreen Broad Leaf Forest
Alien wet forest	Evergreen Broad Leaf Forest
Mixed native-alien dry forest	Evergreen Broad Leaf Forest
Mixed native-alien mesic forest	Evergreen Broad Leaf Forest
Mixed native-alien wet forest	Evergreen Broad Leaf Forest
Closed ohia dry forest	Evergreen Broad Leaf Forest
Open ohia dry forest	Evergreen Broad Leaf Forest
Closed ohia mesic forest	Evergreen Broad Leaf Forest
Closed hala forest	Evergreen Broad Leaf Forest
Closed koa-ohia mesic forest	Evergreen Broad Leaf Forest
Open ohia mesic forest	Evergreen Broad Leaf Forest
Native mesic to dry forest and shrubland	Evergreen Broad Leaf Forest
Open koa-ohia mesic forest	Evergreen Broad Leaf Forest
Closed koa-ohia wet forest	Evergreen Broad Leaf Forest
Low-stature ohia wet forest	Evergreen Broad Leaf Forest
Open ohia wet forest	Evergreen Broad Leaf Forest
Closed ohia wet forest	Evergreen Broad Leaf Forest
Alien dry grassland	Grasslands
Alien mesic grassland	Grasslands
Alien wet grassland	Grasslands
Native Deschampsia grassland	Grasslands
Alien dry shrubland	Open Shrublands
Mixed native-alien dry cliff community	Open Shrublands
Native dry shrubland	Open Shrublands
Coastal strand vegetation	Open Shrublands
Very sparse vegetation to unvegetated	Barren or sparsely vegetated
Kiawe dry forest and shrubland	Woody Savannas
Mixed mamane-naio-native trees dry woodland	Woody Savannas
Open koa-mamane dry forest	Woody Savannas
Four Classes of Developed	Urban or Built
* There were two classes of wetland that were not included because they were so small they were no longer present after resampling to 500 m
** water was also not included
