# Supplementary material for: Evaluating the role of land cover and climate uncertainties in computing gross primary production in Hawaiian Island ecosystems
Source: PLoS One. 2017 Sep 8;12(9):e0184466. doi: 10.1371/journal.pone.0184466 (PMC5590934; doi:10.1371/journal.pone.0184466)
Supplement: S3 Table — (XLSX) [file pone.0184466.s005.xlsx]

## Sheet: Sheet1
	MOD 12 Land Cover Designations
Hawaii Local Land Cover Designation	UV	BF	CS	OS	WS	GL	AG
UV	14021	99	157	71	15	43	3
BF	1312	13829	4664	470	1084	2158	1330
CS	585	796	1011	655	422	839	116
OS	1312	484	1204	1327	590	1696	42
WS	388	422	596	32	398	501	232
GL	905	746	1231	492	832	4495	457
AG	856	187	505	11	198	1069	1268
