# Supplementary material for: Evaluating the role of land cover and climate uncertainties in computing gross primary production in Hawaiian Island ecosystems
Source: PLoS One. 2017 Sep 8;12(9):e0184466. doi: 10.1371/journal.pone.0184466 (PMC5590934; doi:10.1371/journal.pone.0184466)
Supplement: S4 Table — (XLSX) [file pone.0184466.s006.xlsx]

## Sheet: Sheet1
Island	GPP Model	Min	Max	Mean	Std. Dev.	Total
Hawaii
	GLGC	0.13	3.79	1.94	1.09	15.49
	GLHC	0.09	3.77	1.73	0.93	13.79
	HLGC	0.14	3.68	1.95	1.03	14.29
	HLHC	0.12	3.84	1.72	0.88	12.61
Maui
	GLGC	0.16	3.61	2.06	0.93	3.81
	GLHC	0.14	3.93	2	0.88	3.63
	HLGC	0.22	3.63	2.13	0.9	3.48
	HLHC	0.21	3.88	2.02	0.84	3.24
Oahu
	GLGC	0.29	3.34	2.32	0.73	2.92
	GLHC	0.16	3.53	2.33	0.72	2.87
	HLGC	0.46	3.4	2.53	0.69	2.77
	HLHC	0.52	3.54	2.42	0.69	2.63
Kauai
	GLGC	0.62	3.42	2.6	0.67	3.91
	GLHC	0.61	3.55	2.45	0.6	3.63
	HLGC	0.56	3.47	2.64	0.64	3.44
	HLHC	0.51	3.5	2.41	0.58	3.11
Molokai
	GLGC	0.48	3.36	1.75	0.84	1.18
	GLHC	0.47	3.8	1.8	0.88	1.16
	HLGC	0.55	3.4	1.91	0.81	1.22
	HLHC	0.51	3.85	1.98	0.81	1.22
Lanai
	GLGC	0.2	3.09	0.95	0.42	0.34
	GLHC	0.34	2.96	0.98	0.44	0.34
	HLGC	0.43	3.13	1.09	0.48	0.38
	HLHC	0.28	2.96	1.14	0.47	0.39
Kahoolawe
	GLGC	0.15	1.37	0.55	0.18	0.06
	GLHC	0.15	1.04	0.55	0.18	0.05
	HLGC	0.29	1.37	0.78	0.18	0.07
	HLHC	0.32	1.33	0.8	0.19	0.06
